# Supplementary material for: A new strategy for better genome assembly from very short reads
Source: BMC Bioinformatics. 2011 Dec 30;12:493. doi: 10.1186/1471-2105-12-493 (PMC3268122; doi:10.1186/1471-2105-12-493)
Supplement: Additional file 1 — Metadata for metagenome assembly. Additional file 1 lists genome similarity values between the five genomes and their references mentioned in the section Metagenome assembly. [file 1471-2105-12-493-S1.TXT]

genome length complexity lengths of repeat regions
NC_010296 5842795 0.257254447571753 1503085
NC_010717 5240075 0.244460814015067 1280993
NC_009488 2127051 0.553628474352519 1177596
NC_011894 7772460 0.143739691165989 1117211
NC_013440 9446314 0.109626040379348 1035562
NC_010793 2008987 0.511939599410051 1028480
NC_005126 5688987 0.166946945036085 949759
NC_007705 4940217 0.174232427441952 860746
NC_006834 4941439 0.171440950702822 847165
NC_013361 5697240 0.141166073396943 804257
NC_008576 4719581 0.157015845262535 741049
NC_010161 2619061 0.277422328078651 726586
NC_010658 4615997 0.152345636273161 703227
NC_012962 5064808 0.134067865948719 679028
NC_002655 5528445 0.121576862933429 672131
NC_011353 5572075 0.119589919374739 666364
NC_009767 5723298 0.115460701155173 660816
NC_007606 4369232 0.148530908864533 648966
NC_010628 8234322 0.0787868145064038 648756
NC_009523 5801598 0.111797646096817 648605
NZ_AAQN01000001 4831739 0.1333012813813 644077
NC_010511 7659055 0.0824622619892402 631583
NC_013008 5528136 0.111556227994391 616698
NC_013353 5449314 0.111178030849388 605844
NC_007384 4825265 0.122485915281337 591027
NC_007712 4171146 0.136682101273847 570121
NC_013364 5371077 0.104225279213089 559802
NC_002695 5498450 0.0990366375978685 544548
NC_007613 4519823 0.116677135365699 527360
NC_008786 5566749 0.092849165644077 516868
NC_013216 4545624 0.113406872191805 515505
NC_013595 10341314 0.0493148162796333 509980
NC_004337 4607203 0.108980220754328 502094
NC_010400 3421954 0.144793296461612 495476
NC_009783 3765351 0.129563751161578 487853
NC_013235 6060298 0.0804602347937346 487613
NC_012793 3464618 0.140209974086609 485774
NC_010572 8545929 0.0568049418617917 485451
NC_002754 2992245 0.1615796834818 483486
NC_012560 5365318 0.0897514369138977 481545
NC_011729 5942652 0.079227758919755 470823
NC_009633 4929566 0.0947020488213364 466840
NC_008611 5631606 0.0822736888908777 463333
NC_008258 4574284 0.100171524111752 458213
NC_004741 4599354 0.096664444615483 444594
NC_011312 3325165 0.132830100160443 441682
NC_004463 9105828 0.0473996433932203 431613
NC_008268 7804765 0.0547398928731358 427232
NC_012032 5268950 0.0803801516431168 423519
NC_004578 6397126 0.0655011328524716 419019
NC_009925 6503724 0.0640991222874771 416883
NC_010612 6636827 0.0626424344042718 415747
NC_010175 5258541 0.0790027119689663 415439
NC_010473 4686137 0.0885287818089825 414858
NC_008782 4448856 0.0931264127227314 414306
NC_012846 2341328 0.171979321137406 402660
NC_012108 5589073 0.071928922739066 402016
NC_010170 5287950 0.0758916026059248 401311
NC_003155 9025608 0.0443666509779729 400436
NC_008536 9965640 0.0401269762905343 399891
NC_008709 4559598 0.0868438401806475 395973
NC_008150 4702289 0.0836509623291975 393351
NC_011745 5209548 0.0747682908382839 389509
NC_009617 6000632 0.0643140589191272 385925
NC_012416 1445873 0.265575192288673 383988
NC_007777 5433628 0.0705563575570503 383377
NC_009614 5163189 0.0736905040663822 380478
NC_012796 5248049 0.072038770979463 378063
NC_010125 3944163 0.0958352887545469 377990
NC_010002 6767514 0.0555605795569836 376007
NC_012988 5943768 0.06321781065479 375752
NC_009142 8212805 0.0456138919650473 374618
NC_008508 3614446 0.103535092238202 374222
NC_007964 4406967 0.0847281134621612 373394
NC_013716 5346659 0.0696468579724273 372378
NC_004342 4332241 0.0852761884668928 369437
NC_008752 5352772 0.0686321031420729 367372
NC_004431 5231428 0.0699168563535616 365765
NC_009012 3843301 0.0951148504892019 365555
NC_003888 8667507 0.0421309149216724 365170
NC_009483 5136364 0.0708131277300441 363722
NC_011750 5132068 0.0706340991584679 362499
NC_013194 5058518 0.0716512227494298 362449
NC_011831 4684931 0.0772743504653537 362025
NC_009720 5308934 0.0675359686144149 358544
NC_009089 4290252 0.0834678242676654 358098
NC_003901 4096345 0.0870102493808505 356424
NC_003112 2272360 0.156502050731398 355629
NC_008595 5475491 0.0647861534244144 354736
NC_009784 2204018 0.159855318785963 352324
NC_002929 4086189 0.0848864308528069 346862
NC_011748 5154862 0.0671858916882741 346334
NC_004347 4969803 0.069401946113357 344914
NC_010159 4504254 0.0759013590263782 341879
NC_009437 2970275 0.114462128927456 339984
NC_005364 1211703 0.279027121332538 338098
NC_008596 6988209 0.0483472947074136 337861
NC_007626 4967148 0.0675613047970385 335587
NC_003143 4653728 0.0720923096493822 335498
NC_009052 5127376 0.0652606713453431 334616
NC_012751 2110331 0.157481930559708 332339
NC_011757 5777908 0.0570090420269759 329393
NC_010830 1884364 0.173554578627059 327040
NC_005823 4277185 0.0761524226798701 325718
NC_006370 4085304 0.0795818377285999 325116
NC_010080 2080931 0.156005653238863 324637
NC_009338 5619607 0.0576342794077949 323882
NC_008639 3133902 0.102949613612678 322634
NC_008726 6491865 0.0491447372981416 319041
NC_006513 4296230 0.0740430563540593 318106
NC_005861 2414465 0.131675961341332 317927
NC_008027 5888780 0.0539242423727835 317548
NC_013517 4418842 0.0717642767041682 317115
NC_012491 6296436 0.0503038544344769 316735
NC_013411 3622844 0.0871765386530582 315827
NC_012214 4026322 0.0782962713861435 315246
NC_010337 3075407 0.102173468422228 314225
NC_009953 5786361 0.0539074558258636 311928
NC_007947 2971517 0.104797313964551 311407
NC_008510 3576473 0.0869532637321741 310986
NC_009972 6346587 0.0489269271814914 310519
NC_005810 4595065 0.0673159139206954 309321
NC_008149 4534590 0.0680524589874719 308590
NC_008095 9139763 0.0337030621034703 308038
NC_013093 8248144 0.0373096056518897 307735
NC_003869 2689445 0.113535320484338 305347
NC_009997 5347283 0.0569378878955911 304463
NC_009706 3964618 0.0765814007806048 303616
NC_004088 4600755 0.0655698901593325 301671
NC_011365 3887492 0.0774748861219521 301183
NC_007907 5727534 0.0524681302633908 300513
NC_005773 5928787 0.0503615663709963 298583
NC_012034 2919718 0.10106010237975 295067
NC_010729 2354886 0.125153829102555 294723
NC_002488 2679306 0.109379817012316 293062
NC_002947 6181863 0.0473690536331847 292829
NC_006510 3544776 0.0825279227798879 292543
NC_012781 3449685 0.0846030869485185 291854
NC_011898 4068724 0.071708230885162 291761
NC_012623 2812165 0.102577907057374 288466
NC_007645 7215267 0.0397520978780134 286822
NC_007005 6093698 0.0468126251087599 285262
NC_010506 5935403 0.0476434371853099 282783
NC_011658 5269030 0.053402428910065 281379
NC_006371 2237943 0.124796297314096 279287
NC_007954 4545906 0.0610679147347086 277609
NC_004722 5411809 0.0511900918897914 277031
NC_013441 5208602 0.0526507880617486 274237
NC_010577 2535690 0.107806948010206 273365
NC_011768 6517073 0.0419031672654273 273086
NC_008563 5082025 0.0536250805535195 272524
NC_010338 5477872 0.0496685574252191 272078
NC_008767 2194961 0.123942976663367 272050
NC_009445 7456587 0.0364725845752219 271961
NC_011000 3870082 0.0700760345646423 271200
NC_006177 3566135 0.0754514341156462 269070
NC_011772 5387334 0.0498099802239846 268343
NC_012563 4155278 0.0642573132291028 267007
NC_012912 4813854 0.0554632525207453 266992
NC_012808 5511322 0.0484214132289857 266866
NC_003909 5224283 0.0510205898110803 266546
NC_007925 5513844 0.0483158391858747 266406
NC_009253 3608104 0.0737570203076186 266123
NC_009708 4723306 0.0563423161658381 266122
NC_009665 5229686 0.0508785804730915 266079
NC_009381 4517345 0.0586322275584442 264862
NC_011601 4965553 0.052611058627307 261243
NC_008740 4326849 0.0603073969070795 260941
NC_007413 6365727 0.0409378221843318 260599
NC_009454 3025375 0.0860789158368797 260421
NC_002950 2343476 0.111100775087946 260362
NC_009901 5174581 0.0502376907424968 259959
NC_008769 4374522 0.059249444853632 259188
NC_008785 3497479 0.0738757830997699 258379
NC_011566 5396476 0.0477115065461238 257474
NC_013385 2129237 0.120604704877851 256796
NC_010184 5262775 0.0487307551624381 256459
NC_011742 5032268 0.0504929387703517 254094
NC_003116 2184406 0.116197721485841 253823
NC_013730 8078757 0.0312138364849939 252169
NC_010120 2153416 0.117088848601478 252141
NC_004556 2519802 0.099870148527543 251653
NC_008609 4008000 0.0624583333333333 250333
NC_012472 5269628 0.0472354025749066 248913
NC_009801 4979619 0.0497465769971558 247719
NC_010321 2362816 0.104709803895013 247410
NC_007797 1471282 0.167485227169231 246418
NC_007951 4895836 0.050312551319121 246322
NC_009348 4702402 0.0522541458599244 245720
NC_011662 4496212 0.0544418279209254 244782
NC_005957 5237682 0.0465790019325343 243966
NC_011415 4887515 0.0498736065260158 243758
NC_011751 5202090 0.0465885826658132 242358
NC_011830 5279134 0.0458251296519467 241917
NC_003272 6413771 0.0376530437397905 241498
NC_013315 4110554 0.0586076718612625 240910
NC_011663 5145902 0.04664663260202 240039
NC_009675 5277990 0.0454038374456943 239641
NC_007796 3544738 0.0675632444485319 239494
NC_008554 4990251 0.0479176297945735 239121
NC_009512 5959964 0.0398542675761129 237530
NC_013016 2145295 0.110653313413773 237384
NC_009641 2878897 0.0824412960936081 237340
NC_012622 2702058 0.0875070039207153 236449
NC_009080 3495687 0.067501466807526 235964
NC_007406 3402093 0.0693276168523318 235859
NC_011969 5214195 0.045188566979179 235622
NC_008600 5257091 0.0447159845625651 235076
NC_002570 4202352 0.0554230107330371 232907
NC_008278 7497934 0.0310562883055519 232858
NC_004547 5064019 0.0459249856684977 232565
NC_011725 5419036 0.0425811897171379 230749
NC_011852 2269156 0.100808406297319 228750
NC_007955 2575032 0.0885142398230391 227927
NC_007492 6438405 0.0352688282268667 227075
NC_007775 2932766 0.0772639208174126 226597
NC_007519 3730232 0.0605519978382042 225873
NC_003910 5373180 0.041923776981229 225264
NC_012207 4371711 0.0512074105538998 223864
NC_010513 2475130 0.0899540630189121 222648
NC_003902 5076188 0.0437196179495322 221929
NC_013515 1662578 0.13340246292204 221792
NC_010610 2098685 0.105454606098581 221316
NC_009832 5448853 0.0400710020989739 218341
NC_007514 2572079 0.0848803633169899 218319
NC_012471 2253793 0.0966730307530461 217881
NC_010688 5079002 0.042893662967646 217857
NC_011586 4050513 0.0537001115661152 217513
NC_005027 7145576 0.0303804759756246 217086
NC_007086 5148708 0.0421558185082549 217048
NC_008527 2438589 0.0884199838513173 215620
NC_008253 4938920 0.0434240684198165 214468
NC_011035 2232025 0.0960190858077307 214317
NC_010524 4909403 0.0435906361730744 214004
NC_011884 5374574 0.0396258382524829 212972
NC_013132 9127347 0.0233022804983748 212688
NC_007168 2685015 0.0790170632193861 212162
NC_010831 2736403 0.0774293844875919 211878
NC_008435 5505494 0.0383177240770765 210958
NC_009831 5517674 0.0379322881344567 209298
NC_006348 3510148 0.059427408758833 208599
NC_012660 6722539 0.0310219100253639 208546
NC_011832 2922917 0.0712524508906685 208265
NC_007508 5178466 0.0400189940418649 207237
NC_008346 2936195 0.0703693044910164 206618
NC_002946 2153922 0.0958131260092055 206374
NC_011837 3896121 0.0529005644331888 206107
NC_006138 3523383 0.058292555762459 205387
NC_008345 4845257 0.0420215068055214 203605
NC_004368 2211485 0.0918970736857813 203229
NC_011060 3018238 0.067263085283533 203016
NC_011567 2846746 0.0708935746287164 201816
NC_011773 5302683 0.0380292391606287 201657
NC_008800 4615899 0.0433512518363162 200105
NC_008529 1856951 0.107754054899672 200094
NC_010498 5068389 0.0394056178403039 199723
NC_008054 1864998 0.107056415073904 199660
NC_009438 4659220 0.0426955584840381 198928
NC_005956 1931047 0.102858190401373 198624
NC_009464 3179916 0.0624132838729073 198469
NC_009565 4424435 0.0443473573461922 196212
NC_008836 3458208 0.0567357429049959 196204
NC_013421 5063892 0.0387115286029007 196031
NC_013209 2907495 0.0673803394330859 195908
NC_009674 4087024 0.0477229886587404 195045
NC_012559 3169329 0.0615060790470159 194933
NC_009525 4419977 0.0440653876705693 194768
NC_012586 2430033 0.0800071439359054 194420
NC_008262 2897393 0.0670209391684179 194186
NC_010320 2457259 0.0789281878711198 193947
NC_010465 4689441 0.0413268873624809 193800
NC_008686 2852282 0.0678414686906835 193503
NC_010682 3942557 0.0489986574702661 193180
NC_012785 2302126 0.0835466868451162 192335
NC_003296 2094509 0.0916181310273673 191895
NC_009487 2906700 0.0659424777238793 191675
NC_009632 2906507 0.0659083222576103 191563
NC_009699 3995387 0.0479307761676153 191502
NC_004757 2812094 0.068074182441981 191431
NC_000962 4411532 0.0433457130085422 191221
NC_003028 2160842 0.0881475832106188 190473
NC_013161 4669813 0.0407418883796846 190257
NC_010468 4746218 0.040041565726648 190046
NC_005085 4751080 0.0399258694865168 189691
NC_009654 5100344 0.0371200452361645 189325
NC_012589 2736272 0.0689818117497091 188753
NC_008526 2895264 0.0649405373741393 188020
NC_010001 4847594 0.0386760937487752 187486
NC_012914 7184930 0.0260464611346248 187142
NC_012658 3977794 0.0470207858928843 187039
NC_002978 1267782 0.147145171646229 186548
NC_011741 4700560 0.039418920298858 185291
NC_012759 4578159 0.0404481364670821 185178
NC_006274 5300915 0.0348937872046618 184969
NC_010410 3936291 0.0469126901440976 184662
NC_009613 2861988 0.0644838482900697 184552
NC_009004 2529478 0.0725367052016266 183480
NC_010582 2209198 0.0830020668133866 183368
NC_010520 3992906 0.0457200845699849 182556
NC_012943 4398250 0.0414824077758199 182450
NC_009494 3576470 0.0509717682519356 182299
NC_010516 3958233 0.0458838577718896 181619
NC_011726 4679413 0.0387469539448645 181313
NC_009524 2978976 0.0605244889519083 180301
NC_008344 2661057 0.0673762343309444 179292
NC_008212 3132494 0.0571678668817881 179078
NC_010609 2039414 0.0874280553139284 178302
NC_007776 3046682 0.0583959861908791 177914
NC_009697 3863450 0.0460171608277576 177785
NC_005125 4659019 0.0377467874674905 175863
NC_012967 4629812 0.0379123385571596 175527
NC_010334 5226917 0.0334811132451501 175003
NC_010999 3079196 0.0568024900006365 174906
NC_003197 4857432 0.0359642708328187 174694
NC_010803 2763181 0.0630957581135655 174345
NC_013510 5639016 0.0308990079120187 174240
NC_010718 3165557 0.0548560648252424 173650
NC_007880 1895994 0.0912682213129366 173044
NC_009428 3217726 0.0537587724995851 172981
NC_000913 4639675 0.0371801904228206 172504
NC_005139 3354505 0.0514239805872998 172502
NC_006905 4755700 0.0362104422061947 172206
NC_012721 2827355 0.06066270418819 171515
NC_012926 2146229 0.0799085279343444 171502
NC_008750 4708380 0.0363655864649837 171223
NC_012947 4570938 0.0373568838605993 170756
NC_005945 5228663 0.0326140736169074 170528
NC_013198 3010111 0.0564783159159247 170006
NC_008835 2284095 0.0743830707566892 169898
NC_012581 5230115 0.0324839893577866 169895
NC_002745 2814816 0.0602764088309858 169667
NC_011313 1206461 0.140420618652406 169412
NC_008369 1895727 0.0893219329576463 169330
NC_007517 3997420 0.0423358065952539 169234
NC_007530 5227419 0.0323107828165295 168902
NC_012659 5227419 0.0323107828165295 168902
NC_003997 5227293 0.0322690922433466 168680
NC_007435 3181762 0.0528898767412522 168283
NC_009513 1999618 0.0836014678803652 167171
NC_011900 2221315 0.0749808109160565 166556
NC_012470 2149868 0.0774428941683862 166492
NC_006351 3173005 0.0523279982225052 166037
NC_008322 4792610 0.034595554405637 165803
NC_013665 2957635 0.0559595758097264 165508
NC_010380 2245615 0.073468960618806 164983
NC_010382 4639821 0.0354711959793277 164580
NC_012468 2184682 0.0753130203846601 164535
NC_009648 5315120 0.0309101205617183 164291
NC_009749 1890909 0.0867746676333975 164083
NC_012467 2111882 0.0773305516122586 163313
NC_009800 4643538 0.0351596132087215 163265
NC_012791 5626353 0.0289439713434262 162849
NC_010943 4851126 0.0334027605137446 162041
NC_011761 2982397 0.0542979355196508 161938
NC_009698 3760560 0.0430060948369392 161727
NC_007164 2462499 0.0655346459023943 161379
NC_011134 2024171 0.0796899076214411 161306
NC_009439 5072807 0.0317678161223165 161152
NC_004459 3281944 0.0490081488288648 160842
NC_003106 2694756 0.0593370976815712 159899
NC_009457 3024069 0.0528033586535228 159681
NC_013205 3018755 0.0525405340943535 158607
NC_012469 2112148 0.0749914305247549 158393
NC_012225 3000694 0.0524178739984817 157290
NC_010814 3917761 0.03982121420883 156010
NC_011891 5029329 0.0308404958196213 155107
NC_010003 2169548 0.0709341300584269 153895
NC_004369 3147090 0.0488384507592729 153699
NC_010674 3800327 0.0403878403095313 153487
NC_008340 3275944 0.0464681325443903 152227
NC_012632 2692402 0.0561012062834599 151047
NC_009719 3914745 0.0385034018818595 150731
NC_004113 2593857 0.0580660383359607 150615
NC_011593 2832748 0.0529408193033761 149968
NC_010079 2872915 0.0521028293562462 149687
NC_007912 5057531 0.0295367443125905 149383
NC_003295 3716413 0.0401836394394272 149339
NC_007793 2872769 0.0518976638915277 149090
NC_010995 4576573 0.0325516494547339 148975
NC_013192 2465610 0.0602495934069054 148552
NC_004668 3218031 0.0460921600817394 148326
NC_004432 1358633 0.108913886237122 147974
NC_012125 4833080 0.0305451182268864 147627
NC_010407 3258645 0.0452731119836619 147529
NC_008530 1894360 0.0771131147194831 146080
NC_007204 2650701 0.0550703379973826 145975
NC_002944 4829781 0.0301825279448488 145775
NC_011138 4412282 0.0330266741790303 145723
NC_009257 1898476 0.076740501328434 145690
NC_008577 4972204 0.0292831911160524 145602
NC_013223 2864304 0.0505861109714611 144894
NC_012466 2120234 0.0682943486426498 144800
NC_011145 5061632 0.0285532413261177 144526
NC_007614 3184243 0.0453840991406749 144514
NC_010424 2349476 0.0612898365422758 143999
NC_011149 4798660 0.0300031675509413 143975
NC_002967 2843201 0.0505943828804225 143850
NC_012668 3149584 0.045662855793019 143819
NC_010730 1838442 0.0782173166191808 143798
NC_003030 3940880 0.0363286880087696 143167
NC_002976 2616530 0.0545619580130937 142763
NC_006570 1892775 0.0752593414431192 142449
NC_007681 1767403 0.0804638217769235 142212
NC_007498 3665893 0.0387913667965759 142205
NC_002951 2809422 0.050378334048783 141534
NC_002662 2365589 0.0598218879103682 141514
NC_008245 1892616 0.0747473338490217 141468
NC_013162 2612925 0.0540451792531359 141216
NC_012587 3925702 0.0359380309559921 141082
NC_010677 1893886 0.0742689897913602 140657
NC_006087 2584158 0.0537904416061247 139003
NC_012590 2790189 0.049649683229344 138532
NC_002928 4773551 0.0290092218560145 138477
NC_009256 3652814 0.0377347436798041 137838
NC_010519 2263857 0.0607189411698707 137459
NC_002936 1469720 0.0934640611817217 137366
NC_013530 3742776 0.0364860200022657 136559
NC_007759 3179300 0.0428874280501997 136352
NC_009943 3944167 0.0345008210859226 136077
NC_008820 2682675 0.0507180333063081 136060
NC_011083 4888768 0.0278070057732337 135942
NC_009078 3100794 0.0437684670442474 135717
NC_009079 2352693 0.0576849593210844 135715
NC_011296 2003803 0.0673963458483693 135049
NC_008532 1856368 0.0725190263999379 134622
NC_006349 2325379 0.0576572679120264 134075
NC_010939 2331981 0.0573143606230068 133656
NC_008321 4706287 0.0280573624175491 132046
NC_007109 1485148 0.0888807041453108 132001
NC_013169 2785024 0.0470947467598125 131160
NC_008593 2547720 0.0513121536118569 130729
NC_011072 2078953 0.0627195516204551 130391
NC_012691 3471292 0.0375427938646475 130322
NC_006368 3503610 0.037069194345261 129876
NC_008533 2046115 0.0627946132060026 128485
NC_003098 2038615 0.0630133693708719 128460
NC_011653 2016657 0.0634902216886659 128038
NC_011420 4355548 0.029383903012893 127983
NC_003047 3654135 0.035021968263351 127975
NC_010168 3155250 0.0404307107202282 127569
NC_009328 3550319 0.0358976193406846 127448
NC_012588 2608832 0.0488406305963742 127417
NC_013199 2968598 0.0425588105900496 126340
NC_013740 2329769 0.0539315271170661 125648
NC_008571 3798465 0.0329662113511642 125221
NC_009707 1845106 0.06755655230648 124649
NC_003212 3011208 0.0413216224186439 124428
NC_003450 3309401 0.0373418029425869 123579
NC_007622 2742531 0.0448155371808012 122908
NC_008570 4744448 0.0258525333189446 122656
NC_003454 2174500 0.0561701540584042 122142
NC_011071 4573969 0.0266505960140963 121899
NC_004567 3308274 0.036776276692922 121666
NC_006832 1512977 0.0797084159243663 120597
NC_008783 1445021 0.0831420443024703 120142
NC_005295 1516355 0.0788212522793145 119521
NC_011595 3760981 0.0316457328553375 119019
NC_008269 1123075 0.104781069830599 117677
NC_010556 3034136 0.038632744214498 117217
NC_008309 2007700 0.0583483588185486 117146
NC_004557 2799251 0.0411156412911882 115093
NC_003485 1895017 0.0606295352495518 114894
NC_006958 3282708 0.0349961068727404 114882
NC_004193 3630528 0.0316292836744407 114831
NC_010723 3659644 0.0312382843795735 114321
NC_006677 2702173 0.0421464502827909 113887
NC_006448 1796846 0.0629419549588557 113097
NC_007929 1827111 0.0607078606609013 110920
NC_004461 2499279 0.0443291845368204 110791
NC_012891 2106340 0.0525228595573364 110631
NC_003923 2820462 0.0391265686259911 110355
NC_009802 2052007 0.0534579073073337 109696
NC_013202 3110487 0.03512086692534 109243
NC_004070 1900521 0.0573205978781608 108939
NC_000911 3573470 0.0303145122248123 108328
NC_011528 2063100 0.0524584363336726 108227
NC_013124 2158157 0.0501307365497506 108190
NC_009092 4602594 0.0235058751651786 108188
NC_013456 3259580 0.0330321697887458 107671
NC_008701 1826402 0.0587378901249561 107279
NC_008553 1879471 0.0570415824452732 107208
NC_007503 2401520 0.0446338152503414 107189
NC_008022 1928252 0.055448665423399 106919
NC_011896 3268071 0.0325075556803998 106237
NC_004603 3288558 0.0322983508273231 106215
NC_006449 1796226 0.0590309905323718 106033
NC_002677 3268203 0.0324377035331037 106013
NC_006369 3345687 0.0315131092657502 105433
NC_010545 2369219 0.0441833363652748 104680
NC_010117 2016427 0.0518223570702039 104496
NC_012803 2501097 0.0416325316451141 104127
NC_002940 1698955 0.0610710701578323 103757
NC_009255 2411759 0.0424267101314849 102323
NC_004606 1894275 0.053695477161447 101714
NC_010816 2375792 0.0426514610706661 101331
NC_009515 1853160 0.0535895443458741 99310
NC_012438 1640877 0.060442677909435 99179
NC_009848 3704465 0.0263684499651097 97681
NC_011059 2512923 0.0387707860527362 97428
NC_007432 2127839 0.0454846442799479 96784
NC_007481 3214944 0.0299040978629799 96140
NC_006086 1899877 0.0500374497928024 95065
NC_013656 2598144 0.0365795737264755 95039
NC_002939 3814139 0.024836011482539 94728
NC_009922 3123558 0.0303048638763871 94659
NC_005966 3598621 0.0263028532318352 94654
NC_010278 2242062 0.0421937484333618 94601
NC_000915 1667867 0.0565033063187892 94240
NC_009883 1528980 0.0612388651257701 93633
NC_005362 1992676 0.0467321330713071 93122
NC_007799 1176248 0.0791440240493501 93093
NC_009621 1245408 0.07432825226753 92569
NC_006840 2897536 0.0319364453107744 92537
NC_007940 1522076 0.0607801450124698 92512
NC_007146 1914490 0.048170531055268 92222
NC_008784 1734922 0.052997771657746 91947
NC_003366 3031430 0.0303223231280287 91920
NC_012726 2586647 0.0354938265638875 91810
NC_002977 3304561 0.0275304344510511 90976
NC_003364 2222430 0.04079498566884 90664
NC_008024 1937111 0.046789265044698 90636
NC_013512 2306351 0.0392832660770195 90601
NC_008023 1860355 0.0486385662951426 90485
NC_009332 1841271 0.0490221157015996 90263
NC_009718 1948941 0.0459264800730243 89508
NC_004116 2160267 0.0413050794184237 89230
NC_009053 2274482 0.039017235572759 88744
NC_005070 2434428 0.0363645998156446 88527
NC_012811 1261460 0.0701171658237281 88450
NC_008021 1836467 0.0480732841918749 88285
NC_008261 3256683 0.0271045723516842 88271
NC_007296 1897573 0.0462843853701544 87828
NC_013532 1206806 0.072705969310726 87742
NC_009785 2196662 0.0397170798238418 87245
NC_002505 2961149 0.0294102052953094 87088
NC_012026 1202435 0.0720280098300532 86609
NC_010336 2045775 0.0422622233627843 86459
NC_002737 1852441 0.0464932486378783 86126
NC_011753 3299302 0.0255938983457713 84442
NC_006300 2314078 0.0361262671353342 83599
NC_012925 2007491 0.0411488768816398 82606
NC_011375 1815785 0.0454442568916474 82517
NC_011901 3464554 0.0238146093263375 82507
NC_009634 1720048 0.0479009888096146 82392
NC_006831 1499920 0.0549209291162195 82377
NC_012924 2095898 0.0391498059542974 82054
NC_009850 2341251 0.0350436582835416 82046
NC_012488 2912690 0.0280472690193601 81693
NC_009442 2096309 0.0388406480151543 81422
NC_009443 2095698 0.038845768808292 81409
NC_012984 3197759 0.0253890302552506 81188
NC_002506 1072315 0.0749733054186503 80395
NC_011527 2008870 0.0400145355349027 80384
NC_004842 1197687 0.0671118581065003 80379
NC_007333 3642249 0.0220341882172251 80254
NC_000907 1830138 0.0425153731576526 77809
NC_008942 1804962 0.0430668346480425 77734
NC_009566 1813033 0.0418723762887934 75916
NC_001263 2648638 0.0286007374356179 75753
NC_007297 1838554 0.0411143757539893 75591
NC_012578 2892523 0.0260381680629679 75316
NC_013407 1746329 0.042708447262801 74583
NC_009727 2158758 0.0342618301819843 73963
NC_003037 1354226 0.0545920695659366 73930
NC_008531 2038396 0.0361254633545199 73638
NC_000917 2178400 0.0333464928387808 72642
NC_013501 3261604 0.022020453739939 71822
NC_008497 2291220 0.0312606384371645 71625
NC_007633 1010023 0.0695271295802175 70224
NC_009342 3314179 0.0211464136366805 70083
NC_008343 2708355 0.0256258873005939 69404
NC_002935 2488635 0.0278341339730414 69269
NC_004350 2030921 0.0338511443822778 68749
NC_002971 1995281 0.034342531202372 68523
NC_009714 1711273 0.0398714874832946 68231
NC_010471 1796284 0.0373782764863463 67142
NC_005090 2110355 0.0317069876869058 66913
NC_012730 1288492 0.0519180561462547 66896
NC_012580 1046382 0.0632971515182792 66233
NC_009254 1241007 0.0528167850785693 65546
NC_009567 1887192 0.0344909262014676 65091
NC_000909 1664970 0.0390925962629957 65088
NC_008698 1781889 0.0362289682466192 64556
NC_007576 1884661 0.0341637037111714 64387
NC_011126 1559514 0.0404055365966577 63013
NC_013416 2105764 0.0299240560670616 63013
NC_011297 1959987 0.0315859237841884 61908
NC_009456 1108250 0.0558357771260997 61880
NC_012673 2999895 0.020364046074946 61090
NC_002663 2257487 0.0270561912427403 61079
NC_011026 3293456 0.0185352407926506 61045
NC_012667 1086784 0.0547974574524469 59553
NC_009635 1569500 0.0374647977062759 58801
NC_000916 1751377 0.0330157356183163 57823
NC_003413 1908256 0.0302841966696292 57790
NC_002932 2154946 0.0265292030519558 57169
NC_013714 2636367 0.0214905587879078 56657
NC_006624 2088737 0.0270144111010625 56426
NC_008025 2467205 0.0227269318925667 56072
NC_008601 1910031 0.0291576419440313 55692
NC_009900 1360898 0.0390146800127563 53095
NC_009505 2111370 0.0239256975328815 50516
NC_009616 1915238 0.0256793150511842 49182
NC_006833 1080084 0.0431660870821158 46623
NC_010483 1877693 0.0241482500067902 45343
NC_011958 1297647 0.0348083877972977 45169
NC_009440 2191517 0.0203794905538036 44662
NC_009486 1823511 0.0228559081902988 41678
NC_013156 1485061 0.0278978439269498 41430
NC_000853 1860725 0.0220322723669537 40996
NC_011661 1855560 0.0220930608549441 40995
NC_011766 1365223 0.0296874576534383 40530
NC_013642 1809823 0.0222320083234659 40236
NC_009073 2009313 0.0188825732974405 37941
NC_007181 2225959 0.0167289694015029 37238
NS_000191 1125857 0.0313654398382743 35313
NC_009376 2121076 0.0163912089901541 34767
NC_009033 1570485 0.0186152685316956 29235
NC_010482 1590757 0.0167781754221418 26690
NC_000961 1738505 0.0151129850072332 26274
NC_013526 1074634 0.019960284152558 21450
NC_005877 1545895 0.0129685392604284 20048
NC_008392 1281472 0.0153807496379164 19710
NC_011529 1847607 0.0104410732368951 19291
NC_010557 1127947 0.0167694049454451 18915
NC_011959 2003006 0.00864650430403104 17319
NC_009828 2135342 0.00618636265291461 13210
NC_008818 1667163 0.00765791947158136 12767
