# Supplementary material for: A new strategy for better genome assembly from very short reads
Source: BMC Bioinformatics. 2011 Dec 30;12:493. doi: 10.1186/1471-2105-12-493 (PMC3268122; doi:10.1186/1471-2105-12-493)
Supplement: Additional file 2 — Genome data for Figure 2. Additional file 2 lists 629 genomes which are used in the illustration of the quality of DBG contigs, shown in the Figure 2. [file 1471-2105-12-493-S2.TXT]

NC_002737 NC_007297 0.869946
NC_002737 NC_007296 0.875554
NC_002737 NC_011375 0.87829
NC_002737 NC_008022 0.866801
NC_002737 NC_006086 0.848554
NC_002737 NC_003485 0.855284
NC_002737 NC_004070 0.856631
NC_002737 NC_008021 0.8962
NC_002737 NC_008023 0.878939
NC_002737 NC_008024 0.871284
NC_002745 NC_002951 0.899798
NC_002745 NC_007622 0.846621
NC_002745 NC_010079 0.902243
NC_002745 NC_007795 0.898906
NC_002745 NC_002952 0.840038
NC_002745 NC_003923 0.898444
NC_002745 NC_009641 0.898419
NC_002745 NC_002953 0.895713
NC_002745 NC_007793 0.902862
NC_002758 NC_002951 0.89344
NC_002758 NC_007622 0.837841
NC_002758 NC_010079 0.892516
NC_002758 NC_007795 0.888283
NC_002758 NC_002952 0.829121
NC_002758 NC_003923 0.887734
NC_002758 NC_009641 0.898497
NC_002758 NC_002953 0.886046
NC_002758 NC_007793 0.892306
NC_002952 NC_002951 0.818471
NC_002952 NC_007622 0.813608
NC_002952 NC_010079 0.834225
NC_002952 NC_007795 0.824074
NC_002952 NC_003923 0.830672
NC_002952 NC_009641 0.811354
NC_002952 NC_009487 0.822509
NC_002952 NC_007793 0.833974
NC_002952 NC_002953 0.816088
NC_002952 NC_002758 0.829121
NC_002952 NC_009782 0.829172
NC_002952 NC_009632 0.822506
NC_002952 NC_002745 0.840038
NC_002953 NC_002951 0.912509
NC_002953 NC_007622 0.852896
NC_002953 NC_010079 0.897276
NC_002953 NC_007795 0.90545
NC_002953 NC_002952 0.816088
NC_002953 NC_009641 0.898027
NC_002953 NC_009487 0.894201
NC_002953 NC_007793 0.898139
NC_002953 NC_002758 0.886046
NC_002953 NC_009782 0.886404
NC_002953 NC_009632 0.894293
NC_002953 NC_002745 0.895713
NC_003197 NC_011080 0.908883
NC_003197 NC_006905 0.895486
NC_003197 NC_011094 0.864029
NC_003197 NC_011083 0.888931
NC_003485 NC_007297 0.855053
NC_003485 NC_007296 0.849021
NC_003485 NC_011375 0.855176
NC_003485 NC_008022 0.838169
NC_003485 NC_002737 0.855284
NC_003485 NC_006086 0.873407
NC_003485 NC_004070 0.877476
NC_003485 NC_008021 0.848535
NC_003485 NC_008023 0.829867
NC_003485 NC_008024 0.853539
NC_003923 NC_002951 0.903187
NC_003923 NC_007622 0.851218
NC_003923 NC_010079 0.912258
NC_003923 NC_007795 0.915422
NC_003923 NC_002952 0.830672
NC_003923 NC_009641 0.894275
NC_003923 NC_009487 0.884095
NC_003923 NC_007793 0.912851
NC_003923 NC_002758 0.887734
NC_003923 NC_009782 0.88808
NC_003923 NC_009632 0.884124
NC_003923 NC_002745 0.898444
NC_003997 NC_005957 0.81987
NC_003997 NC_011773 0.873084
NC_003997 NC_012472 0.806584
NC_003997 NC_008600 0.809148
NC_003997 NC_006274 0.808626
NC_004070 NC_007297 0.883749
NC_004070 NC_007296 0.852178
NC_004070 NC_011375 0.853303
NC_004070 NC_008022 0.832434
NC_004070 NC_002737 0.856631
NC_004070 NC_006086 0.857018
NC_004070 NC_003485 0.877476
NC_004070 NC_008021 0.854654
NC_004070 NC_008023 0.846803
NC_004070 NC_008024 0.834233
NC_004431 NC_011745 0.801027
NC_004431 NC_008253 0.856731
NC_004431 NC_008563 0.83869
NC_004431 NC_007946 0.85013
NC_004431 NC_011742 0.837333
NC_005945 NC_005957 0.82013
NC_005945 NC_011773 0.873435
NC_005945 NC_012472 0.806426
NC_005945 NC_008600 0.808931
NC_005945 NC_006274 0.808501
NC_005957 NC_003997 0.81987
NC_005957 NC_005945 0.82013
NC_005957 NC_011773 0.83163
NC_005957 NC_012659 0.819945
NC_005957 NC_007530 0.820024
NC_006086 NC_007297 0.845069
NC_006086 NC_007296 0.838569
NC_006086 NC_011375 0.851035
NC_006086 NC_008022 0.823872
NC_006086 NC_002737 0.848554
NC_006086 NC_003485 0.873407
NC_006086 NC_004070 0.857018
NC_006086 NC_008021 0.832283
NC_006086 NC_008023 0.825032
NC_006086 NC_008024 0.834579
NC_006274 NC_003997 0.808626
NC_006274 NC_005945 0.808501
NC_006274 NC_012659 0.808613
NC_006274 NC_007530 0.808612
NC_006905 NC_011080 0.891294
NC_006905 NC_011094 0.853982
NC_006905 NC_011083 0.885105
NC_006905 NC_003197 0.895486
NC_007296 NC_007297 0.882846
NC_007296 NC_011375 0.883184
NC_007296 NC_008022 0.887883
NC_007296 NC_002737 0.875554
NC_007296 NC_006086 0.838569
NC_007296 NC_003485 0.849021
NC_007296 NC_004070 0.852178
NC_007296 NC_008021 0.875454
NC_007296 NC_008023 0.868855
NC_007296 NC_008024 0.848445
NC_007297 NC_007296 0.882846
NC_007297 NC_011375 0.88291
NC_007297 NC_008022 0.861165
NC_007297 NC_002737 0.869946
NC_007297 NC_006086 0.845069
NC_007297 NC_003485 0.855053
NC_007297 NC_004070 0.883749
NC_007297 NC_008021 0.891003
NC_007297 NC_008023 0.882911
NC_007297 NC_008024 0.863096
NC_007530 NC_005957 0.820024
NC_007530 NC_011773 0.873009
NC_007530 NC_012472 0.806672
NC_007530 NC_008600 0.809016
NC_007530 NC_006274 0.808612
NC_008563 NC_011745 0.806683
NC_008563 NC_008253 0.847557
NC_008563 NC_004431 0.83869
NC_008600 NC_003997 0.809148
NC_008600 NC_005945 0.808931
NC_008600 NC_011773 0.809827
NC_008600 NC_012472 0.854463
NC_008600 NC_012659 0.80908
NC_008600 NC_007530 0.809016
NC_009487 NC_002951 0.897337
NC_009487 NC_007622 0.832602
NC_009487 NC_010079 0.888417
NC_009487 NC_007795 0.885318
NC_009487 NC_002952 0.822509
NC_009487 NC_003923 0.884095
NC_009487 NC_009641 0.898827
NC_009487 NC_002953 0.894201
NC_009487 NC_007793 0.888341
NC_009641 NC_007622 0.840988
NC_009641 NC_002952 0.811354
NC_009641 NC_003923 0.894275
NC_009641 NC_009487 0.898827
NC_009641 NC_002953 0.898027
NC_009641 NC_002758 0.898497
NC_009641 NC_009782 0.898781
NC_009641 NC_009632 0.89893
NC_009641 NC_002745 0.898419
NC_009699 NC_010516 0.839366
NC_009699 NC_009495 0.8045
NC_009699 NC_009698 0.804839
NC_009699 NC_009697 0.804343
NC_009782 NC_002951 0.893598
NC_009782 NC_007622 0.837905
NC_009782 NC_010079 0.892747
NC_009782 NC_007795 0.888132
NC_009782 NC_002952 0.829172
NC_009782 NC_003923 0.88808
NC_009782 NC_009641 0.898781
NC_009782 NC_002953 0.886404
NC_009782 NC_007793 0.892571
NC_010380 NC_003028 0.839831
NC_010380 NC_012468 0.831292
NC_010380 NC_012467 0.838054
NC_010380 NC_003098 0.826952
NC_010380 NC_011900 0.812949
NC_010380 NC_008533 0.825544
NC_010380 NC_012466 0.824559
NC_010380 NC_011072 0.83262
NC_010516 NC_009495 0.803207
NC_010516 NC_009699 0.839366
NC_010516 NC_009698 0.802862
NC_010516 NC_009697 0.804295
NC_011083 NC_011080 0.894629
NC_011083 NC_006905 0.885105
NC_011083 NC_011094 0.850931
NC_011083 NC_003197 0.888931
NC_011375 NC_007297 0.88291
NC_011375 NC_007296 0.883184
NC_011375 NC_008022 0.857454
NC_011375 NC_002737 0.87829
NC_011375 NC_006086 0.851035
NC_011375 NC_003485 0.855176
NC_011375 NC_004070 0.853303
NC_011375 NC_008021 0.876502
NC_011375 NC_008023 0.868102
NC_011375 NC_008024 0.848998
NC_011742 NC_011745 0.816714
NC_011742 NC_008253 0.84599
NC_011742 NC_004431 0.837333
NC_011745 NC_008253 0.801081
NC_011745 NC_008563 0.806683
NC_011745 NC_007946 0.800681
NC_011745 NC_004431 0.801027
NC_011745 NC_011742 0.816714
NC_011773 NC_005957 0.83163
NC_011773 NC_003997 0.873084
NC_011773 NC_005945 0.873435
NC_011773 NC_012472 0.801728
NC_011773 NC_008600 0.809827
NC_011773 NC_012659 0.873579
NC_011773 NC_007530 0.873009
NC_012472 NC_003997 0.806584
NC_012472 NC_005945 0.806426
NC_012472 NC_011773 0.801728
NC_012472 NC_008600 0.854463
NC_012472 NC_012659 0.80669
NC_012472 NC_007530 0.806672
NC_012659 NC_005957 0.819945
NC_012659 NC_011773 0.873579
NC_012659 NC_012472 0.80669
NC_012659 NC_008600 0.80908
NC_012659 NC_006274 0.808613
NC_007793 NC_007622 0.836367
NC_007793 NC_007795 0.816204
NC_007793 NC_002952 0.833974
NC_007793 NC_003923 0.912851
NC_007793 NC_009487 0.888341
NC_007793 NC_002953 0.898139
NC_007793 NC_002758 0.892306
NC_007793 NC_009782 0.892571
NC_007793 NC_009632 0.888289
NC_007793 NC_002745 0.902862
NC_007795 NC_002951 0.808482
NC_007795 NC_007622 0.84826
NC_007795 NC_010079 0.803071
NC_007795 NC_002952 0.824074
NC_007795 NC_003923 0.915422
NC_007795 NC_009487 0.885318
NC_007795 NC_007793 0.816204
NC_007795 NC_002953 0.90545
NC_007795 NC_002758 0.888283
NC_007795 NC_009782 0.888132
NC_007795 NC_009632 0.884787
NC_007795 NC_002745 0.898906
NC_008021 NC_006086 0.832283
NC_008021 NC_002737 0.8962
NC_008021 NC_007297 0.891003
NC_008021 NC_004070 0.854654
NC_008021 NC_003485 0.848535
NC_008021 NC_007296 0.875454
NC_008021 NC_011375 0.876502
NC_008021 NC_008022 0.86431
NC_008021 NC_008024 0.857942
NC_008023 NC_006086 0.825032
NC_008023 NC_002737 0.878939
NC_008023 NC_007297 0.882911
NC_008023 NC_004070 0.846803
NC_008023 NC_003485 0.829867
NC_008023 NC_007296 0.868855
NC_008023 NC_011375 0.868102
NC_008023 NC_008022 0.846439
NC_008023 NC_008024 0.84165
NC_007622 NC_002951 0.846968
NC_007622 NC_010079 0.836379
NC_007622 NC_007795 0.84826
NC_007622 NC_002952 0.813608
NC_007622 NC_003923 0.851218
NC_007622 NC_009641 0.840988
NC_007622 NC_009487 0.832602
NC_007622 NC_007793 0.836367
NC_007622 NC_002953 0.852896
NC_007622 NC_002758 0.837841
NC_007622 NC_009782 0.837905
NC_007622 NC_009632 0.832626
NC_007622 NC_002745 0.846621
NC_008022 NC_007297 0.861165
NC_008022 NC_007296 0.887883
NC_008022 NC_011375 0.857454
NC_008022 NC_002737 0.866801
NC_008022 NC_006086 0.823872
NC_008022 NC_003485 0.838169
NC_008022 NC_004070 0.832434
NC_008022 NC_008021 0.86431
NC_008022 NC_008024 0.858891
NC_008022 NC_008023 0.846439
NC_008253 NC_011745 0.801081
NC_008253 NC_008563 0.847557
NC_008253 NC_007946 0.870734
NC_008253 NC_004431 0.856731
NC_008253 NC_011742 0.84599
