# Supplementary material for: A new strategy for better genome assembly from very short reads
Source: BMC Bioinformatics. 2011 Dec 30;12:493. doi: 10.1186/1471-2105-12-493 (PMC3268122; doi:10.1186/1471-2105-12-493)
Supplement: Additional file 3 — Genome data for Figure 3, Figure 5, Figure 6 and Figure 7. Additional file 3 lists 41 genomes which each has at least three reference genomes and is used for Figure 3, Figure 5, Figure 6 and Figure 7. [file 1471-2105-12-493-S3.XLS]

## Sheet: Sheet1
	NC_004431	NC_008563	NC_011741	NC_011742	NC_011748	NC_012759
NC_011745	0.86	0.86	0.76	0.86	0.8	0.76
NC_009800	0.85	0.86	0.92	0.87	0.92	0.9
NC_008253	0.94	0.91	0.8	0.9	0.83	0.79
NC_011415	0.82	0.84	0.92	0.84	0.93	0.88
NC_009801	0.81	0.82	0.9	0.83	0.91	0.85
